# Supplementary material for: Identifying dysregulated pathways in cancers from pathway interaction networks
Source: BMC Bioinformatics. 2012 Jun 7;13:126. doi: 10.1186/1471-2105-13-126 (PMC3443452; doi:10.1186/1471-2105-13-126)
Supplement: Additional file 3 — Table S3 The list of identified enriched GO term in dysregulated pathway biomarkers. The list of top 5 enriched GO biological processes of pathway biomarkers in lung cancer (GSE4115) dataset, prostate tumour (GSE6919) and breast tumour (GSE15852) dataset. (XLS 31 kb) [file 1471-2105-13-126-S3.xls]

## Sheet: Sheet1
Lung cancer (GSE4115)
Pathway biomarker	GO: term	p-value	Term name
REACTOME_SPHINGOLIPID_METABOLISM	GO:0006665	6.3e-23	sphingolipid metabolic process
	GO:0046519	1.1e-22	sphingoid metabolic process
	GO:0006643	1.8e-22	membrane lipid metabolic process
	GO:0006629	1.8e-18	lipid metabolic process
	GO:0044255	8.6e-18	cellular lipid metabolic process
REACTOME_TRIACYLGLYCERIDE_BIOSYNTHESIS	GO:0044255	1.4e-15	cellular lipid metabolic process
	GO:0006629	1.6e-13	lipid metabolic process
	GO:0019637	5.3e-13	organophosphate metabolic process
	GO:0008610	2e-11	lipid biosynthetic process
	GO:0006644	3.8e-09	phospholipid metabolic process
KEGG_PPAR_SIGNALING_PATHWAY	GO:0006629	9.4e-38	lipid metabolic process
	GO:0032787	3.3e-37	monocarboxylic acid metabolic process
	GO:0006631	1.1e-36	fatty acid metabolic process
	GO:0044255	1.1e-30	cellular lipid metabolic process
	GO:0019752	3.6e-30	carboxylic acid metabolic process
REACTOME_AKT_PHOSPHORYLATES_TARGETS_IN_THE_CYTOSOL	GO:0051348	2.2e-10	negative regulation of transferase activity
	GO:0043086	1.8e-09	negative regulation of catalytic activity
	GO:0050790	6.1e-09	regulation of catalytic activity
	GO:0044092	8.1e-09	negative regulation of molecular function
	GO:0033673	1.8e-08	negative regulation of kinase activity
REACTOME_TCR_SIGNALING	GO:0002376	1e-28	immune system process
	GO:0050852	2.8e-22	T cell receptor signaling pathway
	GO:0002757	2.4e-21	immune response-activating signal transduction
	GO:0002764	9.1e-21	immune response-regulating signaling pathway
	GO:0002684	1.8e-20	positive regulation of immune system process
BIOCARTA_STATHMIN_PATHWAY	GO:0034199	1e-14	activation of protein kinase A activity
	GO:0009755	1.6e-11	hormone-mediated signaling pathway
	GO:0071310	2.2e-09	cellular response to organic substance
	GO:0032147	2.4e-09	activation of protein kinase activity
	GO:0032870	1.5e-08	cellular response to hormone stimulus
ST_T_CELL_SIGNAL_TRANSDUCTION	GO:0042994	2.8e-10	cytoplasmic sequestering of transcription factor
	GO:0007265	8.5e-10	Ras protein signal transduction
	GO:0051220	8.7e-10	cytoplasmic sequestering of protein
	GO:0042992	1.2e-09	negative regulation of transcription factor import into nucleus
	GO:0042308	2.1e-09	negative regulation of protein import into nucleus
BIOCARTA_SPRY_PATHWAY	GO:0007265	1.4e-15	Ras protein signal transduction
	GO:0007264	9.3e-12	small GTPase mediated signal transduction
	GO:0009966	1.2e-11	regulation of signal transduction
	GO:0023051	1.4e-11	regulation of signaling process
	GO:0007173	8.3e-11	epidermal growth factor receptor signaling pathway
ST_IL_13_PATHWAY	GO:0050867	6.1e-08	positive regulation of cell activation
	GO:0050865	3.8e-07	regulation of cell activation
	GO:0018108	3.9e-07	peptidyl-tyrosine phosphorylation
	GO:0018212	4.5e-07	peptidyl-tyrosine modification
	GO:0002639	8.2e-07	positive regulation of immunoglobulin production
BIOCARTA_INTEGRIN_PATHWAY	GO:0007265	1.2e-19	Ras protein signal transduction
	GO:0007264	1.1e-15	small GTPase mediated signal transduction
	GO:0035556	8.9e-13	intracellular signal transduction
	GO:0023034	1.6e-11	intracellular signaling pathway
	GO:0007165	5.6e-10	signal transduction
BIOCARTA_CELL2CELL_PATHWAY	GO:0034329	5.5e-10	cell junction assembly
	GO:0034330	2.5e-09	cell junction organization
	GO:0022607	6.1e-09	cellular component assembly
	GO:0007155	2.7e-08	cell adhesion
	GO:0022610	2.7e-08	biological adhesion
REACTOME_APOPTOTIC_CLEAVAGE_OF_CELL_ADHESION_PROTEINS	GO:0016337	2.2e-08	cell-cell adhesion
	GO:0007155	1.5e-07	cell adhesion
	GO:0022610	1.5e-07	biological adhesion
	GO:0007156	2.3e-06	homophilic cell adhesion
	GO:0045216	3.4e-06	cell-cell junction organization
Prostate tumour (GSE6919)
Pathway biomarker	GO: term	p-value	Term name
REACTOME_METABLISM_OF_NUCLEOTIDES	GO:0055086	1.7e-62	nucleobase, nucleoside and nucleotide metabolic process
	GO:0006753	4.3e-55	nucleoside phosphate metabolic process
	GO:0009117	4.3e-55	nucleotide metabolic process
	GO:0046483	4e-50	heterocycle metabolic process
	GO:0034404	5.1e-45	nucleobase, nucleoside and nucleotide biosynthetic process
REACTOME_PURINE_METABOLISM	GO:0009161	5.2e-42	ribonucleoside monophosphate metabolic process
	GO:0009126	7e-42	purine nucleoside monophosphate metabolic process
	GO:0009167	7e-42	purine ribonucleoside monophosphate metabolic process
	GO:0009127	2e-39	purine nucleoside monophosphate biosynthetic process
	GO:0009168	2e-39	purine ribonucleoside monophosphate biosynthetic process
KEGG_NICOTINATE_AND_NICOTINAMIDE_METABOLISM	GO:0006753	3.9e-10	nucleoside phosphate metabolic process
	GO:0009117	3.9e-10	nucleotide metabolic process
	GO:0055086	6.7e-10	nucleobase, nucleoside and nucleotide metabolic process
	GO:0019674	1.2e-09	NAD metabolic process
	GO:0046496	9.6e-09	nicotinamide nucleotide metabolic process
KEGG_TRYPTOPHAN_METABOLISM	GO:0055114	1.9e-25	oxidation reduction
	GO:0006725	3.5e-17	cellular aromatic compound metabolic process
	GO:0042430	1.4e-16	indole and derivative metabolic process
	GO:0042434	1.4e-16	indole derivative metabolic process
	GO:0006586	1.4e-16	indolalkylamine metabolic process
Breast tumour (GSE15852)
Pathway biomarker	GO: term	p-value	Term name
KEGG_ADIPOCYTOKINE_SIGNALING_PATHWAY	GO:0046320	3.8e-33	regulation of fatty acid oxidation
	GO:0019216	1.1e-30	regulation of lipid metabolic process
	GO:0019217	1.9e-30	regulation of fatty acid metabolic process
	GO:0010565	1.7e-29	regulation of cellular ketone metabolic process
	GO:0032787	3.5e-25	monocarboxylic acid metabolic process
REACTOME_TCR_SIGNALING	GO:0002376	1e-28	immune system process
	GO:0050852	2.8e-22	T cell receptor signaling pathway
	GO:0002757	2.4e-21	immune response-activating signal transduction
	GO:0002764	9.1e-21	immune response-regulating signaling pathway
	GO:0002684	1.8e-20	positive regulation of immune system process
REACTOME_P75NTR_SIGNALS_VIA_NFKB	GO:0006916	2.8e-23	anti-apoptosis
	GO:0043066	5.2e-20	negative regulation of apoptosis
	GO:0043069	6.1e-20	negative regulation of programmed cell death
	GO:0060548	7.6e-20	negative regulation of cell death
	GO:0042981	1e-15	regulation of apoptosis
BIOCARTA_ATM_PATHWAY	GO:0033554	4e-20	cellular response to stress
	GO:0051716	6.3e-19	cellular response to stimulus
	GO:0006974	9.9e-19	response to DNA damage stimulus
	GO:0006281	1.6e-16	DNA repair
	GO:0006950	5.2e-16	response to stress
REACTOME_ACTIVATION_OF_THE_AP1_FAMILY_OF_TRANSCRIPTION_FACTORS	GO:0033554	9.7e-09	cellular response to stress
	GO:0006950	1.7e-08	response to stress
	GO:0006468	3.8e-08	protein amino acid phosphorylation
	GO:0016310	6e-08	phosphorylation
	GO:0035556	6.9e-08	intracellular signal transduction
KEGG_INSULIN_SIGNALING_PATHWAY	GO:0006006	2.8e-39	glucose metabolic process
	GO:0019318	1.8e-35	hexose metabolic process
	GO:0005996	4.9e-33	monosaccharide metabolic process
	GO:0071495	1.1e-29	cellular response to endogenous stimulus
	GO:0005977	6.7e-29	glycogen metabolic process
BIOCARTA_AKAP13_PATHWAY	GO:0043085	2.3e-11	positive regulation of catalytic activity
	GO:0044093	7.7e-11	positive regulation of molecular function
	GO:0045860	1.5e-10	positive regulation of protein kinase activity
	GO:0033674	2e-10	positive regulation of kinase activity
	GO:0051347	2.5e-10	positive regulation of transferase activity
BIOCARTA_CK1_PATHWAY	GO:0045859	6.3e-15	regulation of protein kinase activity
	GO:0034199	6.7e-15	activation of protein kinase A activity
	GO:0043549	9.6e-15	regulation of kinase activity
	GO:0051338	1.4e-14	regulation of transferase activity
	GO:0042325	2.4e-13	regulation of phosphorylation
KEGG_PANCREATIC_CANCER	GO:0035556	1e-29	intracellular signal transduction
	GO:0023034	1.7e-29	intracellular signaling pathway
	GO:0048522	1.2e-24	positive regulation of cellular process
	GO:0023046	1.7e-24	signaling process
	GO:0023033	1.7e-23	signaling pathway
